# Supplementary material for: Current Status and Nutritional Value of Green Leaf Protein
Source: Nutrients. 2023 Mar 8;15(6):1327. doi: 10.3390/nu15061327 (PMC10056349; doi:10.3390/nu15061327)
Supplement: Supplementary file 1 [file nutrients-15-01327-s001.zip]

Archive with 1 entries (1 files):
- nutrients-2245093-supplementary.pdf
